# Supplementary material for: Efficient genome editing in Pseudomonas syringae pv. actinidiae using the CRISPR/FnCas12a system
Source: Mol Hortic. 2025 Nov 3;5:60. doi: 10.1186/s43897-025-00180-0 (PMC12581509; doi:10.1186/s43897-025-00180-0)
Supplement: Supplementary file 2 — Supplementary Material 2: Table S2. Primers used in this study. [file 43897_2025_180_MOESM2_ESM.zip]

Archive with 2 entries (2 files):
- Table  S2.docx
- Table S2.docx
